# Supplementary material for: A Fresh Perspective on Cyanobacterial Paralytic Shellfish Poisoning Toxins: History, Methodology, and Toxicology
Source: Mar Drugs. 2025 Jun 27;23(7):271. doi: 10.3390/md23070271 (PMC12301064; doi:10.3390/md23070271)
Supplement: Supplementary file 1 [file marinedrugs-23-00271-s001.zip]

Archive with 1 entries (1 files):
- marinedrugs-3651067-supplementary.pdf
